# Supplementary material for: Using Multi-Instance Hierarchical Clustering Learning System to Predict Yeast Gene Function
Source: PLoS One. 2014 Mar 12;9(3):e90962. doi: 10.1371/journal.pone.0090962 (PMC3951281; doi:10.1371/journal.pone.0090962)
Supplement: Table S1 — Number of positive and negative samples in MIHC from the cdc28 dataset. (XLS) [file pone.0090962.s009.xls]

## Sheet: Sheet1
Class	1	2	3	4	5	6	7	8	9	10	11	12
Positive sample	50	49	28	27	23	12	11	10	9	9	7	7
Negative sample	211	212	233	234	238	249	250	251	252	252	254	254
Class	13	14	15	16	17	18	19	20	21	22	23	24
Positive sample	6	6	5	5	5	4	4	3	3	3	3	3
Negative sample	255	255	256	256	256	257	257	258	258	258	258	258
