# Supplementary material for: Using Multi-Instance Hierarchical Clustering Learning System to Predict Yeast Gene Function
Source: PLoS One. 2014 Mar 12;9(3):e90962. doi: 10.1371/journal.pone.0090962 (PMC3951281; doi:10.1371/journal.pone.0090962)
Supplement: Table S2 — Number of positive and negative samples in MIHC from the elution dataset. (XLS) [file pone.0090962.s010.xls]

## Sheet: Sheet1
Class	1	2	3	4	5	6	7	8	9	10
Positive sample	1663	381	240	71	65	50	37	24	20	18
Negative sample	606	1888	2029	2198	2204	2219	2232	2245	2249	2251
Class	11	12	13	14	15	16	17	18	19	20
Positive sample	15	11	10	10	9	9	7	6	6	4
Negative sample	2254	2258	2259	2259	2260	2260	2262	2263	2263	2265
Class	21	22	23	24	25	26	27	28	29
Positive sample	4	4	3	3	3	3	3	3	3
Negative sample	2265	2265	2266	2266	2266	2266	2266	2266	2266
