# Supplementary material for: Using Multi-Instance Hierarchical Clustering Learning System to Predict Yeast Gene Function
Source: PLoS One. 2014 Mar 12;9(3):e90962. doi: 10.1371/journal.pone.0090962 (PMC3951281; doi:10.1371/journal.pone.0090962)
Supplement: Table S3 — Average TPR and FPR obtained from the cdc28 dataset by MLKNN. (XLS) [file pone.0090962.s011.xls]

## Sheet: Sheet1
		Parameter setting for n%
		0.2		0.4		0.6		0.8
Method	Parameter	TPR	FPR	TPR	FPR	TPR	FPR	TPR	FPR
GNC	λ=10	0.574	0.447	0.597	0.416	0.617	0.382	0.607	0.367
	λ=20	0.577	0.441	0.597	0.423	0.619	0.412	0.628	0.406
	λ=30	0.559	0.443	0.578	0.426	0.602	0.426	0.589	0.41
	λ=40	0.557	0.5	0.537	0.459	0.563	0.445	0.547	0.419
	λ=50	0.514	0.457	0.535	0.439	0.559	0.446	0.59	0.443
GOLC	ι=1	0.567	0.423	0.603	0.401	0.618	0.37	0.608	0.386
	ι=2	0.614	0.448	0.59	0.395	0.591	0.407	0.609	0.407
	ι=3	0.662	0.463	0.618	0.398	0.62	0.385	0.604	0.397
	ι=4	0.635	0.449	0.592	0.38	0.615	0.377	0.626	0.412
MIHC	null	0.672	0.449	0.691	0.33	0.713	0.277	0.785	0.249
