# Supplementary material for: Using Multi-Instance Hierarchical Clustering Learning System to Predict Yeast Gene Function
Source: PLoS One. 2014 Mar 12;9(3):e90962. doi: 10.1371/journal.pone.0090962 (PMC3951281; doi:10.1371/journal.pone.0090962)
Supplement: Table S4 — Average TPR and FPR obtained from the cdc28 dataset by MLSVM. (XLS) [file pone.0090962.s012.xls]

## Sheet: Sheet1
		Parameter setting for n%
		0.2		0.4		0.6		0.8
Method	Parameters	TPR	FPR	TPR	FPR	TPR	FPR	TPR	FPR
GNC	λ=10	0.654	0.459	0.684	0.432	0.689	0.41	0.702	0.401
	λ=20	0.621	0.461	0.641	0.429	0.64	0.413	0.628	0.398
	λ=30	0.618	0.464	0.615	0.437	0.597	0.42	0.618	0.414
	λ=40	0.551	0.474	0.568	0.462	0.556	0.457	0.577	0.448
	λ=50	0.542	0.46	0.58	0.451	0.597	0.454	0.569	0.449
GOLC	ι=1	0.632	0.426	0.635	0.4	0.631	0.386	0.602	0.386
	ι=2	0.663	0.44	0.649	0.418	0.633	0.407	0.629	0.407
	ι=3	0.708	0.443	0.691	0.412	0.677	0.414	0.657	0.407
	ι=4	0.691	0.447	0.694	0.429	0.701	0.423	0.652	0.422
MIHC	null	0.775	0.397	0.836	0.319	0.86	0.289	0.884	0.262
