# Supplementary material for: Using Multi-Instance Hierarchical Clustering Learning System to Predict Yeast Gene Function
Source: PLoS One. 2014 Mar 12;9(3):e90962. doi: 10.1371/journal.pone.0090962 (PMC3951281; doi:10.1371/journal.pone.0090962)
Supplement: Table S5 — Average TPR and FPR obtained from the cdc15 dataset by MLKNN. (XLS) [file pone.0090962.s013.xls]

## Sheet: Sheet1
		Parameter setting for n%
		0.2		0.4		0.6		0.8
Method	Parameters	TPR	FPR	TPR	FPR	TPR	FPR	TPR	FPR
GNC	λ=10	0.604	0.463	0.599	0.418	0.605	0.39	0.612	0.378
	λ=20	0.555	0.432	0.557	0.399	0.573	0.38	0.58	0.374
	λ=30	0.543	0.43	0.547	0.402	0.569	0.398	0.573	0.383
	λ=40	0.524	0.43	0.539	0.411	0.551	0.395	0.564	0.391
	λ=50	0.517	0.429	0.525	0.416	0.544	0.412	0.557	0.397
GOLC	ι=1	0.547	0.471	0.535	0.445	0.542	0.447	0.536	0.418
	ι=2	0.534	0.459	0.535	0.42	0.541	0.426	0.543	0.407
	ι=3	0.603	0.458	0.585	0.421	0.583	0.41	0.594	0.391
	ι=4	0.61	0.454	0.603	0.404	0.599	0.395	0.604	0.385
MIHC	null	0.658	0.456	0.69	0.357	0.691	0.31	0.713	0.27
