# Supplementary material for: Using Multi-Instance Hierarchical Clustering Learning System to Predict Yeast Gene Function
Source: PLoS One. 2014 Mar 12;9(3):e90962. doi: 10.1371/journal.pone.0090962 (PMC3951281; doi:10.1371/journal.pone.0090962)
Supplement: Table S6 — Average TPR and FPR obtained from the cdc15 dataset by MLSVM. (XLS) [file pone.0090962.s014.xls]

## Sheet: Sheet1
		Parameter setting for n%
		0.2		0.4		0.6		0.8
Method	Parameters	TPR	FPR	TPR	FPR	TPR	FPR	TPR	FPR
GNC	λ=10	0.65	0.468	0.675	0.439	0.681	0.423	0.69	0.415
	λ=20	0.629	0.471	0.644	0.448	0.651	0.435	0.661	0.429
	λ=30	0.61	0.479	0.624	0.462	0.636	0.454	0.633	0.445
	λ=40	0.595	0.479	0.611	0.466	0.619	0.46	0.623	0.451
	λ=50	0.577	0.478	0.586	0.472	0.59	0.462	0.594	0.458
GOLC	ι=1	0.578	0.475	0.577	0.47	0.565	0.454	0.596	0.457
	ι=2	0.606	0.484	0.6	0.471	0.587	0.469	0.599	0.458
	ι=3	0.65	0.472	0.648	0.454	0.646	0.447	0.635	0.441
	ι=4	0.669	0.467	0.677	0.446	0.662	0.442	0.656	0.441
MIHC	null	0.762	0.406	0.792	0.351	0.801	0.334	0.815	0.308
