# Supplementary material for: Using Multi-Instance Hierarchical Clustering Learning System to Predict Yeast Gene Function
Source: PLoS One. 2014 Mar 12;9(3):e90962. doi: 10.1371/journal.pone.0090962 (PMC3951281; doi:10.1371/journal.pone.0090962)
Supplement: Table S7 — Average TPR and FPR obtained from the alpha dataset by MLKNN. (XLS) [file pone.0090962.s015.xls]

## Sheet: Sheet1
		Parameter setting for n%
		0.2		0.4		0.6		0.8
Method	Parameters	TPR	FPR	TPR	FPR	TPR	FPR	TPR	FPR
GNC	λ=10	0.579	0.452	0.585	0.408	0.587	0.373	0.599	0.365
	λ=20	0.553	0.44	0.571	0.413	0.574	0.391	0.589	0.379
	λ=30	0.54	0.441	0.554	0.418	0.562	0.397	0.584	0.394
	λ=40	0.53	0.427	0.551	0.411	0.581	0.41	0.584	0.393
	λ=50	0.543	0.425	0.549	0.397	0.567	0.389	0.577	0.382
GOLC	ι=1	0.511	0.461	0.552	0.459	0.515	0.421	0.542	0.435
	ι=2	0.542	0.443	0.56	0.412	0.585	0.405	0.579	0.394
	ι=3	0.565	0.453	0.566	0.409	0.561	0.396	0.572	0.384
	ι=4	0.599	0.452	0.587	0.409	0.584	0.383	0.588	0.378
MIHC	null	0.698	0.443	0.689	0.308	0.698	0.265	0.719	0.252
