# Supplementary material for: Using Multi-Instance Hierarchical Clustering Learning System to Predict Yeast Gene Function
Source: PLoS One. 2014 Mar 12;9(3):e90962. doi: 10.1371/journal.pone.0090962 (PMC3951281; doi:10.1371/journal.pone.0090962)
Supplement: Table S8 — Average TPR and FPR obtained from the alpha dataset by MLSVM. (XLS) [file pone.0090962.s016.xls]

## Sheet: Sheet1
		Parameter setting for n%
		0.2		0.4		0.6		0.8
Method	Parameters	TPR	FPR	TPR	FPR	TPR	FPR	TPR	FPR
GNC	λ=10	0.654	0.467	0.688	0.441	0.705	0.421	0.711	0.41
	λ=20	0.631	0.469	0.641	0.447	0.653	0.437	0.662	0.428
	λ=30	0.608	0.469	0.625	0.455	0.633	0.445	0.641	0.438
	λ=40	0.597	0.47	0.616	0.458	0.626	0.45	0.63	0.444
	λ=50	0.603	0.46	0.618	0.45	0.618	0.442	0.626	0.437
GOLC	ι=1	0.557	0.488	0.609	0.482	0.586	0.47	0.603	0.465
	ι=2	0.616	0.47	0.641	0.454	0.643	0.444	0.646	0.436
	ι=3	0.659	0.472	0.653	0.46	0.65	0.453	0.652	0.448
	ι=4	0.686	0.46	0.679	0.448	0.678	0.439	0.668	0.435
MIHC	null	0.827	0.397	0.851	0.334	0.846	0.308	0.84	0.29
