# Supplementary material for: Using Multi-Instance Hierarchical Clustering Learning System to Predict Yeast Gene Function
Source: PLoS One. 2014 Mar 12;9(3):e90962. doi: 10.1371/journal.pone.0090962 (PMC3951281; doi:10.1371/journal.pone.0090962)
Supplement: Table S10 — Average TPR and FPR obtained from the elution dataset by MLSVM. (XLS) [file pone.0090962.s018.xls]

## Sheet: Sheet1
		Parameter setting for n%
		0.2		0.4		0.6		0.8
Method	Parameters	TPR	FPR	TPR	FPR	TPR	FPR	TPR	FPR
GNC	λ=10	0.62	0.466	0.636	0.444	0.643	0.427	0.65	0.418
	λ=20	0.606	0.46	0.613	0.446	0.615	0.435	0.616	0.43
	λ=30	0.586	0.468	0.591	0.453	0.591	0.445	0.588	0.443
	λ=40	0.584	0.468	0.589	0.458	0.59	0.452	0.598	0.447
	λ=50	0.574	0.473	0.58	0.46	0.581	0.457	0.589	0.452
GOLC	ι=1	0.562	0.482	0.569	0.48	0.569	0.471	0.575	0.472
	ι=2	0.606	0.477	0.589	0.467	0.6	0.462	0.59	0.465
	ι=3	0.616	0.476	0.636	0.462	0.627	0.451	0.62	0.451
	ι=4	0.631	0.468	0.635	0.449	0.625	0.442	0.618	0.438
MIHC	null	0.815	0.343	0.788	0.292	0.811	0.266	0.802	0.259
